# Supplementary material for: Comprehensive inventory of protein complexes in the Protein Data Bank from consistent classification of interfaces
Source: BMC Bioinformatics. 2008 May 12;9:234. doi: 10.1186/1471-2105-9-234 (PMC2413245; doi:10.1186/1471-2105-9-234)
Supplement: Additional file 1 — Benchmark set of 435 protein complex structures with prediction results. The file is a tab-separated table with the following columns: PDB entry; correct oligomeric state; data source (P: Ponstingl et al. 2003, N: Nooren and Thornton 2003, or A: newly added structure); oligomeric state of the complex predicted by our method; oligomeric state of the complex predicted by PQS; total number of subunits in the complex predicted by PISA; and oligomeric state of the PDB BIOMT complex. [file 1471-2105-9-234-S1.tab]

# PDB_entry	correct_oligo	source	predicted_oligo	PQS_oligo	PISA_n_subunits	BIOMT_oligo
1a0l	4	P	4	4	4	4
1a0o	1,1	N	1,1	1,1	8	1,1
1a19	1	P	1	2	2	2
1a2k	1,1	N	6,9	2,3	5	2,2
1a2z	4	P	4	4	4	4
1a3c	2	P	2	1	2	2
1a3g	6	P	6	6	6	6
1a4e	4	P	4	4	4	4
1a6q	1	P	1	1	1	1
1a8o	1	P	1	2	2	2
1aa0	3	P	3	3	3	3
1ad3	2	P	2	2	2	2
1ado	4	P	4	4	4	4
1af5	2	P	2	2	2	2
1afk	1	P	1	1|2	1	1
1afw	2	P	2	2	2	2
1agr	1,1	N	1,1	1,1	4	1,1
1ah7	1	P	1	2	1	1
1ajq	2	P	2	2	2	2
1ajs	2	P	2	2	2	2
1ako	1	P	1	2	2	1
1aky	1	A	1	1	1	1
1alk	2	P	2	2	2	2
1amk	2	P	2	2	2	2
1aoh	1	P	2	3	1	2
1aom	2	P	2	2	1	2
1aor	2	P	2	2	2	2
1aoz	2	A	2	2	4	2
1apy	2,2	P	2,2	4	4	4
1aq6	2	P	2	2	2	2
1arm	1	A	1	1	1	1
1aua	1	P	2	2	1	2
1aun	1	P	1	1	1	1
1auo	2	P	2	2	2	2
1ax0	2	A	2	2	2	2
1ayi	1	P	2	2	1	2
1ayl	1	P	2	2	1	1
1b05	1	A	1	1	2	1
1b0n	1,1	P	1,1	2,2	4	1,1
1b25	4	P	4	4	4	4
1b77	3	P	3	3	1	3
1b7y	2,2	P	2,2	2,2	4	2,2
1b93	6	A	6	6	6	6
1b9i	2	A	2	2	2	2
1bam	2	P	2	2	1	2
1bc2	1	P	2	1|2	2	2
1be0	1	P	1	1	1	1
1bea	1	P	1	4	1	1
1bfd	4	P	4	4	4	4
1bgv	6	P	6	6	6	6
1bhe	1	A	1	1	1	1
1bif	2	P	2	2	1	2
1bkd	1,1	N	2,2	4,4	2	4,4
1bkz	1	P	2	2	2	2
1bou	2,2	P	2,2	2,2	4	2,2
1bp1	1	P	1	1	1	1
1bry	1	P	1	1	2	1
1bsm	4	P	4	4	4	4
1bsr	2	P	2	2	4	2
1buc	4	P	4	4	4	4
1buo	2	P	2	2	2	2
1bvq	4	P	4	4	4	4
1bwz	1	P	1	2	1	1
1bx4	1	A	1	1	1	1
1c1y	1,1	N	1,1	1,1	2	1,1
1c75	1	A	1	1	1	1
1c97	1	P	1	1	1	1
1ca4	3	P	3	3	3	3
1cb0	3	P	3	3	3	3
1cbu	3	P	3	6	3	3
1cc7	1	A	1	2	1	1
1ccw	2,2	P	2,2	1,1	4	2,2
1ce0	3	P	3	3	3	3
1cg2	2	P	4	4	4	4
1chm	2	P	2	2	2	2
1cjb	4	A	4	4	4	4
1cjd	3	P	3	3	3	3
1cki	1	P	2	2	2	2
1ckm	1	P	22	4	4	1
1cks	6	P	6	6	6	6
1cmb	2	P	2	2	2	2
1cp2	2	P	2	2	2	2
1cp6	1	A	1	1	1	1
1cra	1	A	1	1	1	1
1cs1	4	P	4	4	4	4
1csh	2	P	2	2	2	2
1ctj	1	P	7	1	1	1
1ctt	2	P	2	2	2	2
1cuk	4	P	4	4	4	4
1cxz	1,1	N	1,1	1,2	4	1,1
1czj	2	P	2	2	2	2
1daa	2	P	2	2	2	2
1dci	6	P	6	6	6	6
1dco	4	P	4	4	4	4
1dff	1	P	1	2	1	1
1dhn	8	A	8	8	8	8
1dil	1	A	1	1	1	1
1djx	1	P	6	1	2	1
1dmr	1	P	1	1	1	1
1dob	2	A	2	2	2	2
1dos	2	A	2	1	2	2
1dp0	4	A	4	4	4	4
1dpt	3	P	3	3	3	3
1dqe	2	A	1	4	2	2
1dun	3	P	3	3	6	3
1dxe	6	P	6	6	6	6
1dzf	2	A	2	2	1	2
1e2a	3	P	3	3	6	3
1e6u	2	A	2	2	2	2
1e96	1,1	N	1,1	2,2	2	1,1
1e9h	1,1	N	1,1	1,1	2	1,1
1efn	1,1	N	2,2	2,2	1	2,2
1efu	1,1	N	2,2	2,2	4	2,2
1eg9	3,3	P	3,3	6,6	6	3,3
1el6	3	A	3	3	3	3
1eo6	1	A	2	2	2	2
1eqt	2	A	2	2	2	2
1esf	1	P	1	1	2	1
1eta	4	P	4	4	4	2
1euh	4	P	4	4	4	4
1ew4	1	A	1	1	1	1
1f1x	4	A	4	4	4	4
1f3e	1	A	2	2	2	1
1fdr	1	P	1	1	1	1
1feh	1	P	1	2	1	1
1fgj	3	P	3	3	3	3
1fip	2	P	2	2	4	2
1foe	1,1	N	2,2	1,1	8	1,1
1frb	1	A	1	1	1	1
1fro	2	P	2	2	2	2
1fsu	1	P	1	1	1	1
1ft1	1,1	P	1,1	1,1	2	1,1
1ftr	4	P	4	4	4	4
1fvk	2	A	2	2	2	2
1fw1	2	A	2	2	2	2
1fzq	1	A	1	2	1	1
1fzw	4	A	4	4	4	4
1g24	1	A	1	1	4	1
1g8k	1,1	A	2,2	1,1	4	1,1
1g8l	2	A	2	2	2	2
1g97	3	A	3	3	3	3
1gdi	1	A	6	1	1	1
1gn8	6	A	6	6	24	6
1gnl	1	A	1	1	2	1
1gp1	4	P	28	4	4	4
1gsh	4	P	4	4	4	4
1gu1	12	A	12	12	12	12
1gvp	2	P	2	2	2	2
1h0i	1	A	2	2	2	1
1h2a	1,1	P	1,1	1,1	2	1,1
1h69	2	A	2	2	2	2
1h73	2	A	2	2	2	2
1h9k	3	A	3	3	3	3
1hbg	1	A	1	1	1	1
1hcn	1,1	P	1,1	2,2	4	1,1
1he1	1,1	N	1,1	1,1	4	1,1
1hfe	1,1	P	1,1	1,1	4	1,1
1hjr	2	P	2	2	2	2
1hnd	2	A	2	2	2	2
1hpg	1	A	1	1	2	1
1hss	2	P	2	2	2	2
1hxh	4	A	4	4	4	4
1i2m	1,1	N	1,1	2,2	4	1,1
1i4y	8	A	8	8	2	8
1iae	1	P	1	1	1	1
1ibr	1,1	N	1,1	1,1	1	1,1
1icw	2	P	1	2	2	2
1ig3	2	A	2	2|4	4	2
1imb	2	P	2	2	2	2
1ips	1	P	2	2	2	2
1irq	2	A	2	2	2	2
1isa	2	P	2	2	2	2
1iso	2	P	2	2	2	2
1ith	4	P	1	4	2	4
1iuk	1	A	1	1	1	1
1ixx	1,1	P	6,6	3,3	2	3,3
1j18	1	A	1	1	1	1
1j1y	4	A	4	4	4	4
1j2u	6	A	6	6	6	6
1j3q	2	A	2	2	2	2
1jhg	2	P	2	2	4	2
1jhv	2	A	2	2	2	2
1jk7	1	A	1	1	1	1
1jke	2	A	2	2	8	2
1jlv	2	A	2	2	2	2
1jpc	4	A	4	4	4	4
1jpv	6	A	6	6	6	6
1jsg	2	P	2	2	4	2
1jul	1	A	1	1	1	1
1jw5	1	A	1	1	1	1
1jx6	1	A	1	1	1	1
1jyh	1	A	1	1	1	1
1kba	2	P	2	12	2	12
1kfr	1	A	6	1	1	1
1knb	3	A	3	3	3	3
1kpf	2	P	2	2	2	2
1kpt	1	P	2	2	2	2
1kwa	1	P	1	4	4	1
1l1q	2	A	2	2	2	2
1lc0	1	A	1	1	1	1
1lcp	6	P	6	6	6	6
1lfd	1,1	N	1,1	1,1	1	1,1
1lj9	2	A	2	2	2	2
1lkc	2	A	2	2	2	2
1lko	2	A	4	4	4	2
1lld	4	A	4	4	4	4
1llp	1	A	1	1	1	1
1lpc	1	A	1	1	1	1
1lpj	1	A	1	2	1	1
1lqo	2	A	2	2	2	2
1lrv	1	P	1	2	1	1
1ls6	2	A	2	1	1	1
1lua	3	A	3	3	3	3
1luc	1,1	P	1,1	1,1	2	1,1
1lxy	2	A	2	2	2	2
1lyn	2	P	2	2	2	2
1m1h	1	A	1	1	1	1
1m1n	2,2	A	2,2	2,2	4	2,2
1m50	3	P	3	3	3	3
1mc2	1	A	1	2	1	1
1mdt	1	P	1	1	2	2
1mh1	1	P	1	1	1	1
1mka	2	P	2	2	2	2
1moq	2	P	2	2	2	2
1mpg	1	P	1	1	2	1
1mpy	4	P	4	4	4	4
1mr8	2	A	2	4	4	2
1mro	2,2,2	P	2,2,2	2,2,2	7	2,2,2
1mxb	4	P	2	2	4	2
1n5u	1	A	1	1	1	1
1n75	1	A	1	1	1	1
1n8n	4	A	4	4	4	4
1n8v	1	A	1	1	2	1
1ndc	6	P	6	6	6	6
1nhk	4	P	2	4	4	4
1nhp	4	P	2	2	2	1
1nif	3	P	3	3	3	3
1nks	3	P	3	3	6	3
1no5	1	A	1	1	6	1
1nox	2	P	2	2	2	2
1np3	12	A	12	12	2	12
1np4	1	P	1	2	1	1
1nsy	2	P	2	2	2	2
1nv5	4	A	4	4	4	1
1nxj	3	A	3	3	3	3
1o26	4	A	4	4	4	4
1o9r	12	A	12	12	12	6
1oac	2	P	2	2	2	2
1obu	2	A	2	2	2	2
1ocm	2	A	2	2	2	2
1ods	6	A	6	6	6	6
1oe7	2	A	2	2	2	2
1ogc	10	A	10	10	10	10
1ohl	8	A	8	8	8	8
1ok0	1	A	1	1	1	1
1om0	1	A	1	1	1	1
1one	2	A	2	2	2	2
1opy	2	P	2	2	2	2
1ot9	1	A	1	1	1	1
1otp	2	P	2	2	1	2
1ovp	4	A	4	4	4	4
1ow3	1,1	N	1,1	1,1	2	1,1
1oyb	2	A	2	2	1	2
1pda	1	P	9	2	1	1
1pgs	1	P	1	1	1	1
1pgt	2	P	2	4	2	2
1pmi	1	P	1	1	1	1
1pne	1	A	1	1	1	1
1ppo	1	P	1	1	2	1
1ppr	3	P	3	1	3	3
1pre	2	P	2	2	2	2
1ps1	1	P	1	6	2	1
1psc	2	A	2	2	2	2
1puc	2	P	2	2	2	2
1pyl	1	A	30	1	1	1
1pzi	5	A	5	5	5	5
1q0g	6	A	6	6	6	6
1q0r	1	A	1	1	1	1
1q8f	4	A	4	4	4	4
1qdb	2	A	2	2	2	2
1qdl	2,2	P	2,2	2,2	2	2,2
1qex	3	P	6	6	6	6
1qh5	1	A	1	1	2	2
1qj4	2	A	2	2	2	2
1qlm	3	P	3	3	3	3
1qlw	2	A	2	2	2	2
1qrg	3	A	3	3	3	3
1qsh	2,2	P	2,2	2,2	4	2,2
1r51	4	P	4	4	4	4
1r8b	2	A	2	2	2	2
1rb0	1	A	1	1	1	1
1req	1,1	P	1,1	1,1	2	1,1
1rfb	2	P	2	2	2	2
1rgk	1	A	1	1	1	1
1rhs	1	P	1	1	1	1
1rla	3	P	3	3	3	3
1rp0	8	A	8	8	8	8
1rpo	2	P	2	2	2	2
1rqp	6	A	6	6	6	6
1rrp	1,1	N	1,1	1,1	8	1,1
1s0e	1	A	1	1	1	1
1s2o	1	A	1	1	1	1
1s3z	2	A	2	2	2	2
1s69	1	A	1	1	1	1
1ses	2	P	2	2	2	2
1sg4	3	A	3	3	6	3
1ska	1	A	1	1	1	1
1slt	2	P	2	2	2	2
1smd	1	A	1	1	1	1
1sml	4	P	4	4	4	1
1smn	2	P	2	2	2	2
1smt	2	P	2	2	2	2
1sox	2	P	2	2	2	2
1sqw	1	A	1	1	1	1
1suf	2	A	2	2	2	2
1t1u	1	A	1	1	1	1
1tjj	1	A	1	3	4	1
1tkj	1	A	1	1	2	1
1toh	4	P	4	4	4	4
1ton	1	P	1	2	2	1
1tox	2	P	2	2	2	2
1tqx	2	A	2	1	2	1
1trk	2	P	2	2	2	2
1tt0	4	A	4	4	4	4
1tt1	2	A	2	1	1	2
1tys	2	P	2	2	2	2
1u1i	4	A	4	4	4	4
1u3v	2	A	2	2	2	2
1u7p	1	A	1	2	4	1
1uby	2	P	2	2	2	2
1uc4	2,2,2	A	2,2,2	2,2,2	6	2,2,2
1udc	2	A	2	2	2	2
1ui0	1	A	1	1	1	1
1utg	2	P	2	2	2	2
1uw8	6	A	6	6	6	6
1v4p	1	A	1	1	2	1
1vlb	2	P	2	1	1	1
1vps	5	A	5	5	10	5
1w3i	4	A	4	4	4	4
1w6s	2,2	A	2,2	2,2	4	2,2
1wgj	2	P	2	2	2	2
1wl9	4	P	4	4	2	4
1wma	1	A	1	1	1	1
1wq1	1,1	N	1,1	1,1	2	1,1
1wqw	2	A	2	2	2	2
1ww9	3	A	3	3	3	3
1wwj	4	A	4	4	4	4
1x0p	10	A	10	1	10	10
1x25	3	A	3	3	3	3
1x55	2	A	2	2	2	2
1xgs	1	P	2	2	2	2
1xmp	8	A	8	8	8	8
1xso	2	P	2	2	2	2
1xua	2	A	2	2	2	2
1xva	4	P	4	4	4	4
1xx1	1	A	2	2	4	2
1xxn	1	A	1	1	1	1
1y0h	2	A	2	2	2	2
1y2t	4	A	4	4	4	4
1y4y	1	A	1	4	3	1
1ycs	1,1	N	1,1	1,1	1	1,1
1yht	1	A	1	1	1	1
1yns	1	A	1	1	1	1
1z5b	2	A	2	2	2	2
1zbd	1,1	N	1,1	2,2	4	1,1
1zgt	1	A	1	1	1	1
1zmt	4	A	4	4	4	4
1zpd	4	A	4	4	4	4
1zze	1	A	1	1	2	1
232l	1	P	1	2	1	1
2a4x	2	A	2	2	2	2
2a7m	1	A	1	1	1	1
2aal	3	A	3	3	3	3
2acy	1	P	2	2	1	1
2ams	1	A	1	1	1	1
2atj	1	P	1	1	2	1
2b2f	3	A	3	3	3	3
2b4l	1	A	1	1	1	1
2bab	1	A	1	1	1	1
2bka	1	A	2	2	2	2
2bkv	1	A	1	1	2	1
2bls	1	P	1	1	1	2
2c3s	2	A	2	2	2	2
2c3y	2	A	2	2	2	2
2cak	1	A	1	1	1	1
2ccb	12	A	12	12	12	12
2ccy	2	P	2	2	2	2
2cev	6	P	6	6	6	6
2chs	3	P	3	3	3	3
2cj4	1	A	1	1	2	1
2cjp	1	A	1	1	1	1
2cxn	2	A	2	2	2	2
2eip	6	P	6	6	6	6
2f1n	1	A	1	1	1	1
2f2h	6	A	6	6	6	6
2f6l	2	A	2	2	1	2
2fam	1	A	1	1	1	1
2fqo	2	A	2	2	2	2
2fua	4	P	4	4	4	4
2g6o	2	A	2	2	3	2
2gas	1	A	2	1	2	1
2gh5	2	P	2	2	2	2
2guy	1	A	1	1	1	1
2h88	1,1,1,1	A	1,1,1	1,1,1,1	4	1,1,1,1
2hex	1	P	10	10	10	5
2i1b	1	A	1	1	1	1
2ihl	1	P	2	2	1	1
2ilk	2	P	2	2	2	2
2izg	4	P	4	8	8	4
2mbr	1	P	1	2	1	1
2pii	3	P	3	3	3	3
2pka	1,1	P	2,2	1,1	4	1,1
2rsp	2	P	2	4	2	2
2scu	2,2	P	2,2	1,1	8	2,2
2std	3	P	3	3	3	3
2tct	2	P	2	2	2	2
2tgi	2	P	2	2	2	2
2trc	1,1,1	N	1,1,1	1,1,1	3	1,1,1
3cla	3	P	3	3	6	3
3cms	1	P	1	1	1	1
3csu	3	P	3	3	3	3
3gcb	6	P	6	6	6	6
3pcy	1	A	1	1	1	1
3pgh	2	P	2	2	2	2
3sdh	2	P	2	2	2	2
3ssi	2	P	2	2	2	2
3tdt	3	P	3	3	3	3
4fgf	1	A	1	1	1	1
4kbp	2	P	2	2	4	2
4mon	1,1	P	1,1	4,4	2	1,1
4pga	4	P	4	4	4	4
5csm	2	P	2	2	4	2
5pgm	4	P	4	4	1	4
5tmp	2	P	6	2	6	1
9wga	2	P	2	2	2	2
